# Supplementary material for: The Genetic Architecture of Degenerin/Epithelial Sodium Channels in Drosophila
Source: G3 (Bethesda). 2013 Mar 1;3(3):441–50. doi: 10.1534/g3.112.005272 (PMC3583452; doi:10.1534/g3.112.005272)
Supplement: Supporting Information [file supp_3.3.441_TableS1.xls]

## Sheet: Table S1.csv
	ppk	rpk	ppk3	ppk4	ppk5	ppk6	ppk7	ppk8	ppk9	ppk10	ppk11	ppk12	ppk13	ppk14	ppk15	ppk16	ppk17	ppk18	ppk19	ppk20	ppk21	ppk22	ppk23	ppk24	ppk25	ppk26	ppk27	ppk28	ppk29	ppk30	ppk31
ppk		33.5	11.9	16.2	20.2	14.6	16.1	22.5	14.5	14.1	16.4	19.9	15	13.9	12.6	17.4	10.6	15.4	14.9	15.1	16.1	14.7	16.2	15	12.1	31.3	14.9	21.8	12.9	13.8	13.1
rpk	33.5		12.8	18.7	19.4	16	14.9	22.1	15	14.5	15.8	21.1	15.2	12.3	16.3	20.1	10.6	15.7	14.9	15.1	15.8	15.5	14.9	15.1	12	43.6	15.4	24.4	11.1	13.1	14.4
ppk3	11.9	12.8		14	10.7	12.4	11.3	10.8	19.3	17.9	13	11.6	21.7	10	16.7	14.3	9.5	11	13.7	11.7	12.2	10.8	16.3	10.5	20.1	13.9	11.4	12.4	16.7	11.4	19.5
ppk4	16.2	18.7	14		15.6	18.4	16.6	15.1	13.5	11.3	17.3	18.6	14.7	15.5	13.2	22.8	8.4	16	16.2	17	16.8	16.4	12.6	11.9	11.6	17.4	14.6	16.4	12.7	12.6	12.8
ppk5	20.2	19.4	10.7	15.6		13.8	14.6	30.4	12.8	11.3	14.4	39.7	12.7	11.5	12.4	19.6	8.6	14.3	12.6	13.3	15.5	14.4	14.3	16	11.7	20.9	11.8	30.6	10.7	10.8	13.4
ppk6	14.6	16	12.4	18.4	13.8		14.5	16.5	12.6	10.5	17.2	17.5	14.2	15.3	12.8	16.9	11.4	17.7	15.6	17.7	14.9	15.7	12.8	14.8	12.3	15.7	20.8	17.2	11.1	12.7	12.5
ppk7	16.1	14.9	11.3	16.6	14.6	14.5		15.4	12.1	13.5	13.2	16	15.4	34.4	14.1	16.1	8.8	11.5	22.9	24.5	26.3	13	13.2	13.3	12.8	15.2	12.7	15.7	12.5	22.5	14.1
ppk8	22.5	22.1	10.8	15.1	30.4	16.5	15.4		13.2	13	16.6	30.6	14.5	14.2	14.7	19.8	9.5	14.4	12.9	12.2	15.3	15	14	14.9	14.3	22.8	13.5	27.4	11.5	12.6	14.2
ppk9	14.5	15	19.3	13.5	12.8	12.6	12.1	13.2		25.6	12	13.1	18.1	10.7	18.5	12.8	9	10.8	11.9	11.3	13.7	12.3	21	12.5	17.3	14.8	12.6	13.5	16.2	9.8	17.4
ppk10	14.1	14.5	17.9	11.3	11.3	10.5	13.5	13	25.6		11.8	13.5	17.6	10.8	17.8	14.4	9.9	10.3	11.3	11.2	15.2	11.2	22.2	10.5	14.9	14.8	10.7	11	14.9	13.1	16.3
ppk11	16.4	15.8	13	17.3	14.4	17.2	13.2	16.6	12	11.8		15.5	14	12.1	11.5	20.5	11.5	15.4	13.9	14.1	13.8	15.4	13	12.1	13	17.3	15.9	18.1	11	12.3	13.4
ppk12	19.9	21.1	11.6	18.6	39.7	17.5	16	30.6	13.1	13.5	15.5		15.1	12.4	13	20.5	10.3	15	14.9	13.9	14.3	16.1	12.1	17.8	11.4	19.8	15	31.8	11.8	13.4	12.4
ppk13	15	15.2	21.7	14.7	12.7	14.2	15.4	14.5	18.1	17.6	14	15.1		13.8	25.9	16.6	10.5	13.1	13.2	17.2	15.7	14.1	19.7	12.7	19.2	15.7	13.1	15.4	18.8	12.9	28.4
ppk14	13.9	12.3	10	15.5	11.5	15.3	34.4	14.2	10.7	10.8	12.1	12.4	13.8		11.7	14.4	8.9	11.7	20.9	21.7	21.3	13.6	11.3	12.7	9.9	11.8	12.1	12.8	12.9	17.3	13.5
ppk15	12.6	16.3	16.7	13.2	12.4	12.8	14.1	14.7	18.5	17.8	11.5	13	25.9	11.7		16	10	13.7	14.5	15.2	14.7	12.9	18.9	13.1	14.8	15.8	12.3	14.1	17.2	14.1	22.9
ppk16	17.4	20.1	14.3	22.8	19.6	16.9	16.1	19.8	12.8	14.4	20.5	20.5	16.6	14.4	16		12.4	17	17.3	18.4	16.7	17.4	15	16.7	13.6	18.5	16.9	21.1	11.9	13.8	12.9
ppk17	10.6	10.6	9.5	8.4	8.6	11.4	8.8	9.5	9	9.9	11.5	10.3	10.5	8.9	10	12.4		9.1	10.8	8.9	11.5	10.2	10.6	9.8	11.1	10.8	9.9	10	6.9	9	9.3
ppk18	15.4	15.7	11	16	14.3	17.7	11.5	14.4	10.8	10.3	15.4	15	13.1	11.7	13.7	17	9.1		13.9	14.6	15.5	16.6	14.8	15.4	9.9	14.9	16.3	18	11.3	12.4	12.5
ppk19	14.9	14.9	13.7	16.2	12.6	15.6	22.9	12.9	11.9	11.3	13.9	14.9	13.2	20.9	14.5	17.3	10.8	13.9		27.5	23.8	16.3	12.3	13.9	10.9	13.6	13.1	12.8	11.6	16.8	14.1
ppk20	15.1	15.1	11.7	17	13.3	17.7	24.5	12.2	11.3	11.2	14.1	13.9	17.2	21.7	15.2	18.4	8.9	14.6	27.5		25.5	15.4	13.1	15.3	10.7	15	13.7	14.4	12.5	19.3	13
ppk21	16.1	15.8	12.2	16.8	15.5	14.9	26.3	15.3	13.7	15.2	13.8	14.3	15.7	21.3	14.7	16.7	11.5	15.5	23.8	25.5		15.8	16.6	14.6	14.3	15.3	12.1	14.3	15.2	17.2	12.9
ppk22	14.7	15.5	10.8	16.4	14.4	15.7	13	15	12.3	11.2	15.4	16.1	14.1	13.6	12.9	17.4	10.2	16.6	16.3	15.4	15.8		13.2	29.6	10.7	15.4	15.8	15.7	12.6	12.7	12.2
ppk23	16.2	14.9	16.3	12.6	14.3	12.8	13.2	14	21	22.2	13	12.1	19.7	11.3	18.9	15	10.6	14.8	12.3	13.1	16.6	13.2		14.8	18.1	14.6	14.4	13.1	16.1	11.9	15.1
ppk24	15	15.1	10.5	11.9	16	14.8	13.3	14.9	12.5	10.5	12.1	17.8	12.7	12.7	13.1	16.7	9.8	15.4	13.9	15.3	14.6	29.6	14.8		10.8	14.5	15.5	15.2	12.7	13.1	11.1
ppk25	12.1	12	20.1	11.6	11.7	12.3	12.8	14.3	17.3	14.9	13	11.4	19.2	9.9	14.8	13.6	11.1	9.9	10.9	10.7	14.3	10.7	18.1	10.8		13.5	12	13.9	14.3	10	17.9
ppk26	31.3	43.6	13.9	17.4	20.9	15.7	15.2	22.8	14.8	14.8	17.3	19.8	15.7	11.8	15.8	18.5	10.8	14.9	13.6	15	15.3	15.4	14.6	14.5	13.5		14.4	23.7	11.4	13.4	14.4
ppk27	14.9	15.4	11.4	14.6	11.8	20.8	12.7	13.5	12.6	10.7	15.9	15	13.1	12.1	12.3	16.9	9.9	16.3	13.1	13.7	12.1	15.8	14.4	15.5	12	14.4		15.8	10.7	10.7	11.8
ppk28	21.8	24.4	12.4	16.4	30.6	17.2	15.7	27.4	13.5	11	18.1	31.8	15.4	12.8	14.1	21.1	10	18	12.8	14.4	14.3	15.7	13.1	15.2	13.9	23.7	15.8		10.8	13.7	13.9
ppk29	12.9	11.1	16.7	12.7	10.7	11.1	12.5	11.5	16.2	14.9	11	11.8	18.8	12.9	17.2	11.9	6.9	11.3	11.6	12.5	15.2	12.6	16.1	12.7	14.3	11.4	10.7	10.8		11.6	20
ppk30	13.8	13.1	11.4	12.6	10.8	12.7	22.5	12.6	9.8	13.1	12.3	13.4	12.9	17.3	14.1	13.8	9	12.4	16.8	19.3	17.2	12.7	11.9	13.1	10	13.4	10.7	13.7	11.6		13.3
ppk31	13.1	14.4	19.5	12.8	13.4	12.5	14.1	14.2	17.4	16.3	13.4	12.4	28.4	13.5	22.9	12.9	9.3	12.5	14.1	13	12.9	12.2	15.1	11.1	17.9	14.4	11.8	13.9	20	13.3
